# Supplementary material for: Molecular Prevalence and Genotyping of Toxoplasma gondii in Sheep Tissues Intended for Human Consumption in Shanxi Province, North China
Source: Animals (Basel). 2025 Jun 6;15(12):1685. doi: 10.3390/ani15121685 (PMC12189114; doi:10.3390/ani15121685)
Supplement: Supplementary file 1 [file animals-15-01685-s001.zip]

Archive with 1 entries (1 files):
- animals-3653399-supplementary.pdf
